# Supplementary material for: Novel Biomarkers for Inflammatory Bowel Disease and Colorectal Cancer: An Interplay between Metabolic Dysregulation and Excessive Inflammation
Source: Int J Mol Sci. 2023 Mar 22;24(6):5967. doi: 10.3390/ijms24065967 (PMC10055751; doi:10.3390/ijms24065967)
Supplement: Supplementary file 1 [file ijms-24-05967-s001.zip]

Archive with 1 entries (1 files):
- ijms-2155570 Supplementary Figures Final (Dr Baksh update).pdf
